# Supplementary material for: The Impact of Nonpharmacological Interventions on Opioid Use for Chronic Noncancer Pain: A Scoping Review
Source: Int J Environ Res Public Health. 2024 Jun 18;21(6):794. doi: 10.3390/ijerph21060794 (PMC11203961; doi:10.3390/ijerph21060794)
Supplement: Supplementary file 1 [file ijerph-21-00794-s001.zip]

Archive with 1 entries (1 files):
- ijerph-3037316-supplementary.pdf
